# Supplementary material for: A general method for handling missing binary outcome data in randomized controlled trials
Source: Addiction. 2014 Nov 10;109(12):1986–93. doi: 10.1111/add.12721 (PMC4241048; doi:10.1111/add.12721)
Supplement: Appendix S3 — Further details of the spreadsheet. [file add0109-1986-SD3.zip]

Archive with 2 entries (2 files):
- add12721-sup-0003-sm3.doc.docx
- add12721-sup-0003-sm3.xls.xls
