# Supplementary material for: A general method for handling missing binary outcome data in randomized controlled trials
Source: Addiction. 2014 Nov 10;109(12):1986–93. doi: 10.1111/add.12721 (PMC4241048; doi:10.1111/add.12721)
Supplement: Appendix S3 — Further details of the spreadsheet. [file add0109-1986-SD3.zip › add12721-sup-0003-sm3.xls.xls]

## Sheet: Sheet1
See the other Supplementary Materials for further explanation.
The user should enter their fixed even beta values in the red cells.
The user should enter the data in the pale blue cells.
The user may change the defaults in the yellow cells (see the Supplementary Materials)
The inferences (treatment effect and standard error) are shown in RED font in columns A and B. These results are converted to the RD and logRR scales below this.
Summaries are also provided showing smoking rates by subgroup, sample size, the estimated probabilities that Y=1 and the corresponding log odds.
Defaults					Data used in analysis
max even beta	100
min per R=1 group	0
Correction for 0s	1e-08
Betas	betas 1-4 (Treat)	betas 5-8 (Con)			betas 1-4 (Trunc)	betas 5-8 (Trunc)
	0.535518	0.535518			0.535518	0.535518
	1	1			1	1
	1.41273	1.45299			1.41273	1.45299
	1	1			1	1
Covariates	Treatment	Control			Covariates	Treatment	Control
X=0, R=0	66	79			X=0, R=0	66	79
X=0, R=1	65	65			X=0, R=1	65	65
X=1, R=0	460	431			X=1, R=0	460	431
X=1, R=1	286	306			X=1, R=1	286	306
			Smoking rates by subgroup
Y	Treatment	Control	Treatment	Control	Y	Treatment	Control
X=0, R=0, Y=1	NA	NA	0.822812	0.822812	X=0, R=0, Y=1	NA	NA
X=0, R=1, Y=1	41	41	0.630769	0.630769	X=0, R=1, Y=1	41	41
X=1, R=0, Y=1	NA	NA	0.917793	0.92078	X=1, R=0, Y=1	NA	NA
X=1, R=1, Y=1	230	248	0.804196	0.810458	X=1, R=1, Y=1	230	248
			Smoking rates overall
Inference (log odds ratio)			0.852326	0.852279	Summary	Treatment	Control
alpha	0.0003735				Sample N	877	881
se(alpha)	0.174136				Prob	0.852326	0.852279
					Var Prob	0.000243882	0.000236631
RD	4.70171e-05				Log odds	1.75297	1.75259
se(RD)	0.0219206				Var log odds	0.0153944	0.0149288
logRR	5.51648e-05
se(logRR)	0.0257193
